# Supplementary material for: Effects of Unfermented and Fermented Whole Grain Rye Crisp Breads Served as Part of a Standardized Breakfast, on Appetite and Postprandial Glucose and Insulin Responses: A Randomized Cross-over Trial
Source: PLoS One. 2015 Mar 31;10(3):e0122241. doi: 10.1371/journal.pone.0122241 (PMC4380355; doi:10.1371/journal.pone.0122241)
Supplement: S1 Dataset — (XLSX) [file pone.0122241.s002.xlsx]

## Sheet: appetite
SLUID	Treatment	Occasion	sequence	Hunger	Fullness	Desire to eat	Computer	Tp	VAS_TP_S
1	celle	1	c_d_h	82	0	94	2	1	08:55:00
1	celle	1	c_d_h	98	2	99	2	2	09:25:00
1	celle	1	c_d_h	8	82	16	2	3	09:55:00
1	celle	1	c_d_h	8	84	5	2	4	10:25:00
1	celle	1	c_d_h	34	64	22	2	5	10:55:00
1	celle	1	c_d_h	39	61	40	2	6	11:25:00
1	celle	1	c_d_h	56	16	75	2	7	11:55:00
1	celle	1	c_d_h	65	19	70	2	8	12:25:00
1	celle	1	c_d_h	70	18	79	2	9	12:55:00
1	celle	1	c_d_h	67	11	69	2	10	13:25:00
1	deli	2	c_d_h	74	18	75	5	1	09:10:00
1	deli	2	c_d_h	83	19	91	5	2	09:40:00
1	deli	2	c_d_h	6	86	4	5	3	10:10:00
1	deli	2	c_d_h	6	88	6	5	4	10:40:00
1	deli	2	c_d_h	14	80	18	5	5	11:10:00
1	deli	2	c_d_h	24	70	42	5	6	11:40:00
1	deli	2	c_d_h	41	57	49	5	7	12:10:00
1	deli	2	c_d_h	58	36	64	5	8	12:40:00
1	deli	2	c_d_h	64	17	63	5	9	13:10:00
1	deli	2	c_d_h	69	16	78	5	10	13:40:00
1	husman	3	c_d_h	66	14	76	4	1	09:10:00
1	husman	3	c_d_h	73	12	87	4	2	09:40:00
1	husman	3	c_d_h	6	90	1	4	3	10:10:00
1	husman	3	c_d_h	6	80	5	4	4	10:40:00
1	husman	3	c_d_h	12	77	14	4	5	11:10:00
1	husman	3	c_d_h	27	65	22	4	6	11:40:00
1	husman	3	c_d_h	41	38	59	4	7	12:10:00
1	husman	3	c_d_h	61	38	74	4	8	12:40:00
1	husman	3	c_d_h	65	32	70	4	9	13:10:00
1	husman	3	c_d_h	64	30	82	4	10	13:40:00
2	celle	2	h_c_d	97	3	94	2	1	09:00:00
2	celle	2	h_c_d	93	4	96	2	2	09:30:00
2	celle	2	h_c_d	47	11	60	2	3	10:00:00
2	celle	2	h_c_d	42	12	55	2	4	10:30:00
2	celle	2	h_c_d	64	6	70	2	5	11:00:00
2	celle	2	h_c_d	55	5	54	2	6	11:30:00
2	celle	2	h_c_d	71	6	70	2	7	12:00:00
2	celle	2	h_c_d	69	11	73	2	8	12:30:00
2	celle	2	h_c_d	72	3	86	2	9	13:00:00
2	celle	2	h_c_d	79	11	84	2	10	13:30:00
2	deli	3	h_c_d	83	4	92	8	1	08:50:00
2	deli	3	h_c_d	89	3	96	8	2	09:20:00
2	deli	3	h_c_d	28	54	60	8	3	09:50:00
2	deli	3	h_c_d	44	42	50	8	4	10:20:00
2	deli	3	h_c_d	59	31	64	8	5	10:50:00
2	deli	3	h_c_d	59	15	60	8	6	11:20:00
2	deli	3	h_c_d	64	12	77	8	7	11:50:00
2	deli	3	h_c_d	75	4	82	8	8	12:20:00
2	deli	3	h_c_d	82	3	92	8	9	12:50:00
2	deli	3	h_c_d	92	3	91	8	10	13:20:00
2	husman	1	h_c_d	99	2	95	5	1	08:50:00
2	husman	1	h_c_d	94	3	93	5	2	09:20:00
2	husman	1	h_c_d	2	52	3	5	3	09:50:00
2	husman	1	h_c_d	8	48	8	5	4	10:20:00
2	husman	1	h_c_d				PAPER	5	10:50:00
2	husman	1	h_c_d	36	20	66	7	6	11:20:00
2	husman	1	h_c_d	76	1	94	7	7	11:50:00
2	husman	1	h_c_d	81	9	80	7	8	12:20:00
2	husman	1	h_c_d	80	4	93	7	9	12:50:00
2	husman	1	h_c_d	90	2	96	7	10	13:20:00
3	celle	1	c_d_h	76	6	82	2	1	09:00:00
3	celle	1	c_d_h	89	4	94	2	2	09:30:00
3	celle	1	c_d_h	5	5	1	2	3	10:00:00
3	celle	1	c_d_h	2	95	1	2	4	10:30:00
3	celle	1	c_d_h	6	1	2	2	5	11:00:00
3	celle	1	c_d_h	4	5	5	2	6	11:30:00
3	celle	1	c_d_h	4	73	12	2	7	12:00:00
3	celle	1	c_d_h	86	70	76	2	8	12:30:00
3	celle	1	c_d_h	74	48	68	2	9	13:00:00
3	celle	1	c_d_h	74	14	67	2	10	13:30:00
3	deli	2	c_d_h	82	2	88	2	1	09:10:00
3	deli	2	c_d_h	94	1	96	2	2	09:40:00
3	deli	2	c_d_h	2	97	1	2	3	10:10:00
3	deli	2	c_d_h	2	98	2	PAPER	4	10:40:00
3	deli	2	c_d_h	3	81	6	2	5	11:10:00
3	deli	2	c_d_h	4	61	23	2	6	11:40:00
3	deli	2	c_d_h	67	38	45	2	7	12:10:00
3	deli	2	c_d_h	48	43	36	2	8	12:40:00
3	deli	2	c_d_h	46	30	43	2	9	13:10:00
3	deli	2	c_d_h	59	24	73	2	10	13:40:00
3	husman	3	c_d_h	45	23	69	7	1	08:55:00
3	husman	3	c_d_h	64	18	81	7	2	09:25:00
3	husman	3	c_d_h	4	73	16	7	3	09:55:00
3	husman	3	c_d_h	4	72	11	7	4	10:25:00
3	husman	3	c_d_h	64	31	30	7	5	10:55:00
3	husman	3	c_d_h	36	44	38	7	6	11:25:00
3	husman	3	c_d_h	44	53	29	7	7	11:55:00
3	husman	3	c_d_h	50	50	38	7	8	12:25:00
3	husman	3	c_d_h	59	40	42	7	9	12:55:00
3	husman	3	c_d_h	58	37	60	7	10	13:25:00
4	husman	1	h_c_d				5	1
4	husman	1	h_c_d				5	2
4	husman	1	h_c_d				5	3	Avbryter studien
4	husman	1	h_c_d				5	4
4	husman	1	h_c_d				5	5
4	husman	1	h_c_d				5	6
4	husman	1	h_c_d				5	7
4	husman	1	h_c_d				5	8
4	husman	1	h_c_d				5	9
4	husman	1	h_c_d				5	10
5	celle	2	h_c_d	55	20	60	5	1	08:50:00
5	celle	2	h_c_d	60	22	60	5	2	09:20:00
5	celle	2	h_c_d	29	62	30	5	3	09:50:00
5	celle	2	h_c_d	20	59	20	5	4	10:20:00
5	celle	2	h_c_d	39	49	59	5	5	10:50:00
5	celle	2	h_c_d	40	38	52	5	6	11:20:00
5	celle	2	h_c_d	55	43	57	5	7	11:50:00
5	celle	2	h_c_d	62	28	63	5	8	12:20:00
5	celle	2	h_c_d	74	24	70	5	9	12:50:00
5	celle	2	h_c_d	72	20	73	5	10	13:20:00
5	deli	3	h_c_d	78	6	86	2	1	09:10:00
5	deli	3	h_c_d	85	9	79	2	2	09:40:00
5	deli	3	h_c_d	34	59	39	2	3	10:10:00
5	deli	3	h_c_d	48	50	53	2	4	10:40:00
5	deli	3	h_c_d	48	44	57	2	5	11:10:00
5	deli	3	h_c_d	50	38	57	2	6	11:40:00
5	deli	3	h_c_d	6	44	71	PAPER	7	12:10:00
5	deli	3	h_c_d	64	30	67	2	8	12:40:00
5	deli	3	h_c_d	56	23	68	2	9	13:10:00
5	deli	3	h_c_d	68	38	64	2	10	13:40:00
5	husman	1	h_c_d	63	2	80	8	1	09:00:00
5	husman	1	h_c_d	58	17	72	8	2	09:30:00
5	husman	1	h_c_d	23	38	27	8	3	10:00:00
5	husman	1	h_c_d	48	50	32	8	4	10:30:00
5	husman	1	h_c_d	50	42	53	8	5	11:00:00
5	husman	1	h_c_d	46	42	59	8	6	11:30:00
5	husman	1	h_c_d	70	26	61	8	7	12:00:00
5	husman	1	h_c_d	71	20	72	8	8	12:30:00
5	husman	1	h_c_d	53	44	60	8	9	13:00:00
5	husman	1	h_c_d	44	32	52	8	10	13:30:00
6	deli	1	d_h_c	66	6	34	2	1	09:05:00
6	deli	1	d_h_c	60	13	61	2	2	09:35:00
6	deli	1	d_h_c	21	55	68	2	3	10:05:00
6	deli	1	d_h_c	52	26	33	2	4	10:35:00
6	deli	1	d_h_c	46	47	37	2	5	11:05:00
6	deli	1	d_h_c	37	57	46	2	6	11:35:00
6	deli	1	d_h_c	34	57	23	2	7	12:05:00
6	deli	1	d_h_c	42	53	28	2	8	12:35:00
6	deli	1	d_h_c	55	19	44	2	9	13:05:00
6	deli	1	d_h_c	60	14	70	2	10	13:35:00
7	celle	1	c_d_h	14	73	16	20	1	08:50:00
7	celle	1	c_d_h	16	79	16	20	2	09:20:00
7	celle	1	c_d_h	5	87	6	20	3	09:50:00
7	celle	1	c_d_h	5	92	4	20	4	10:20:00
7	celle	1	c_d_h	7	91	4	20	5	10:50:00
7	celle	1	c_d_h	12	73	15	20	6	11:20:00
7	celle	1	c_d_h	13	65	16	20	7	11:50:00
7	celle	1	c_d_h	11	59	21	20	8	12:20:00
7	celle	1	c_d_h	18	55	35	20	9	12:50:00
7	celle	1	c_d_h	18	62	41	20	10	13:20:00
7	deli	2	c_d_h	4	68	12	7	1	08:50:00
7	deli	2	c_d_h	38	65	59	7	2	09:20:00
7	deli	2	c_d_h	3	93	2	7	3	09:50:00
7	deli	2	c_d_h	4	96	4	7	4	10:20:00
7	deli	2	c_d_h	4	86	4	7	5	10:50:00
7	deli	2	c_d_h	4	93	3	7	6	11:20:00
7	deli	2	c_d_h	4	83	5	7	7	11:50:00
7	deli	2	c_d_h	12	75	16	7	8	12:20:00
7	deli	2	c_d_h	22	70	18	7	9	12:50:00
7	deli	2	c_d_h	10	84	12	7	10	13:20:00
7	husman	3	c_d_h	6	84	8	8	1	08:55:00
7	husman	3	c_d_h	12	80	26	8	2	09:25:00
7	husman	3	c_d_h	4	90	5	8	3	09:55:00
7	husman	3	c_d_h	6	88	4	8	4	10:25:00
7	husman	3	c_d_h	7	84	6	8	5	10:55:00
7	husman	3	c_d_h	7	77	8	8	6	11:25:00
7	husman	3	c_d_h	14	78	14	8	7	11:55:00
7	husman	3	c_d_h	8	82	8	8	8	12:25:00
7	husman	3	c_d_h	12	64	6	8	9	12:55:00
7	husman	3	c_d_h	17	65	12	8	10	13:25:00
8	celle	2	h_c_d	88	4	88	8	1	08:55:00
8	celle	2	h_c_d	94	2	94	8	2	09:25:00
8	celle	2	h_c_d	34	58	15	8	3	09:55:00
8	celle	2	h_c_d	57	36	72	8	4	10:25:00
8	celle	2	h_c_d	66	24	76	8	5	10:55:00
8	celle	2	h_c_d	82	9	82	8	6	11:25:00
8	celle	2	h_c_d	87	8	88	8	7	11:55:00
8	celle	2	h_c_d	88	6	94	8	8	12:25:00
8	celle	2	h_c_d	92	2	96	8	9	12:55:00
8	celle	2	h_c_d	88	2	96	8	10	13:25:00
8	deli	3	h_c_d	64	23	64	5	1	09:00:00
8	deli	3	h_c_d	76	14	76	5	2	09:30:00
8	deli	3	h_c_d	51	55	70	5	3	10:00:00
8	deli	3	h_c_d	56	34	70	5	4	10:30:00
8	deli	3	h_c_d	74	30	78	5	5	11:00:00
8	deli	3	h_c_d	72	28	80	5	6	11:30:00
8	deli	3	h_c_d	79	8	88	5	7	12:00:00
8	deli	3	h_c_d	86	12	93	5	8	12:30:00
8	deli	3	h_c_d	91	7	92	5	9	13:00:00
8	deli	3	h_c_d	88	8	90	5	10	13:30:00
8	husman	1	h_c_d	69	19	74	8	1	08:50:00
8	husman	1	h_c_d	74	9	74	8	2	09:20:00
8	husman	1	h_c_d	35	48	22	8	3	09:50:00
8	husman	1	h_c_d	33	37	59	8	4	10:20:00
8	husman	1	h_c_d	58	31	70	8	5	10:50:00
8	husman	1	h_c_d	71	28	78	8	6	11:20:00
8	husman	1	h_c_d	72	10	81	8	7	11:50:00
8	husman	1	h_c_d	84	5	88	8	8	12:20:00
8	husman	1	h_c_d	92	4	92	8	9	12:50:00
8	husman	1	h_c_d	96	4	96	8	10	13:20:00
9	celle	3	d_h_c	84	14	82	7	1	09:00:00
9	celle	3	d_h_c	82	12	72	7	2	09:30:00
9	celle	3	d_h_c	28	76	16	7	3	10:00:00
9	celle	3	d_h_c	36	64	22	7	4	10:30:00
9	celle	3	d_h_c	48	48	48	7	5	11:00:00
9	celle	3	d_h_c	59	35	28	7	6	11:30:00
9	celle	3	d_h_c	70	26	50	7	7	12:00:00
9	celle	3	d_h_c	76	22	64	7	8	12:30:00
9	celle	3	d_h_c	82	14	84	7	9	13:00:00
9	celle	3	d_h_c	85	8	82	7	10	13:30:00
9	deli	1	d_h_c	48	16	49	8	1	09:05:00
9	deli	1	d_h_c	70	20	76	8	2	09:35:00
9	deli	1	d_h_c	20	72	21	8	3	10:05:00
9	deli	1	d_h_c	48	49	46	8	4	10:35:00
9	deli	1	d_h_c	68	29	74	8	5	11:05:00
9	deli	1	d_h_c	76	22	74	8	6	11:35:00
9	deli	1	d_h_c	77	15	76	8	7	12:05:00
9	deli	1	d_h_c	81	20	76	8	8	12:35:00
9	deli	1	d_h_c	83	15	77	8	9	13:05:00
9	deli	1	d_h_c	86	9	87	8	10	13:35:00
9	husman	2	d_h_c	49	48	49	2	1	09:05:00
9	husman	2	d_h_c	72	22	73	2	2	09:35:00
9	husman	2	d_h_c	20	70	20	2	3	10:05:00
9	husman	2	d_h_c	32	71	32	2	4	10:35:00
9	husman	2	d_h_c	53	50	48	2	5	11:05:00
9	husman	2	d_h_c	58	65	49	2	6	11:35:00
9	husman	2	d_h_c	65	71	52	2	7	12:05:00
9	husman	2	d_h_c	76	23	80	2	8	12:35:00
9	husman	2	d_h_c	79	12	81	2	9	13:05:00
9	husman	2	d_h_c	90	13	86	2	10	13:35:00
10	celle	3	d_h_c	46	48	48	4	1	09:15:00
10	celle	3	d_h_c	59	32	54	4	2	9:45:00
10	celle	3	d_h_c	38	40	59	4	3	10:15:00
10	celle	3	d_h_c	42	38	38	4	4	10:45:00
10	celle	3	d_h_c	60	18	50	4	5	11:15:00
10	celle	3	d_h_c	58	31	66	4	6	11:45:00
10	celle	3	d_h_c	66	23	65	4	7	12:15:00
10	celle	3	d_h_c	51	32	62	4	8	12:45:00
10	celle	3	d_h_c	46	33	62	4	9	13:15:00
10	celle	3	d_h_c	58	35	65	4	10	13:45:00
10	deli	1	d_h_c	6	49	23	2	1	09:00:00
10	deli	1	d_h_c	37	20	46	2	2	09:30:00
10	deli	1	d_h_c	14	48	15	2	3	10:00:00
10	deli	1	d_h_c	6	56	3	2	4	10:30:00
10	deli	1	d_h_c	20	50	20	2	5	11:00:00
10	deli	1	d_h_c	26	45	18	2	6	11:30:00
10	deli	1	d_h_c	22	48	29	2	7	12:00:00
10	deli	1	d_h_c	23	46	10	2	8	12:30:00
10	deli	1	d_h_c	45	32	22	2	9	13:00:00
10	husman	2	d_h_c	41	6	48	2	1	09:10:00
10	husman	2	d_h_c	56	9	64	2	2	09:40:00
10	husman	2	d_h_c	28	49	25	2	3	10:10:00
10	husman	2	d_h_c	5	57	3	2	4	10:40:00
10	husman	2	d_h_c	8	71	8	2	5	11:10:00
10	husman	2	d_h_c	7	68	10	2	6	11:40:00
10	husman	2	d_h_c	18	48	14	2	7	12:10:00
10	husman	2	d_h_c	6	63	4	2	8	12:40:00
10	husman	2	d_h_c	4	60	4	2	9	13:10:00
10	husman	2	d_h_c	56	16	58	2	10	13:40:00
11	celle	3	d_h_c	98	1	96	2	1	08:50:00
11	celle	3	d_h_c	97	0	98	2	2	09:20:00
11	celle	3	d_h_c	89	8	85	2	3	09:50:00
11	celle	3	d_h_c	92	5	86	2	4	10:20:00
11	celle	3	d_h_c	84	12	84	2	5	10:50:00
11	celle	3	d_h_c	84	19	76	2	6	11:20:00
11	celle	3	d_h_c	80	14	77	2	7	11:50:00
11	celle	3	d_h_c	72	20	76	2	8	12:20:00
11	celle	3	d_h_c	71	18	73	2	9	12:50:00
11	celle	3	d_h_c	70	20	83	2	10	13:20:00
11	deli	1	d_h_c	96	2	96	5	1	08:55:00
11	deli	1	d_h_c	98	4	97	5	2	09:25:00
11	deli	1	d_h_c	77	35	84	5	3	09:55:00
11	deli	1	d_h_c	42	46	55	5	4	10:25:00
11	deli	1	d_h_c	56	46	56	5	5	10:55:00
11	deli	1	d_h_c	78	34	77	5	6	11:25:00
11	deli	1	d_h_c	86	19	87	5	7	11:55:00
11	deli	1	d_h_c	90	7	91	5	8	12:25:00
11	deli	1	d_h_c	95	4	97	5	9	12:55:00
11	deli	1	d_h_c	97	4	98	5	10	13:25:00
11	husman	2	d_h_c	96	2	96	4	1	08:55:00
11	husman	2	d_h_c	97	0	95	4	2	09:25:00
11	husman	2	d_h_c	91	6	86	4	3	09:55:00
11	husman	2	d_h_c	86	8	85	4	4	10:25:00
11	husman	2	d_h_c	72	11	78	4	5	10:55:00
11	husman	2	d_h_c	77	6	80	4	6	11:25:00
11	husman	2	d_h_c	76	14	79	4	7	11:55:00
11	husman	2	d_h_c	87	8	86	4	8	12:25:00
11	husman	2	d_h_c	86	9	84	4	9	12:55:00
11	husman	2	d_h_c	95	4	94	4	10	13:25:00
12	celle	1	c_d_h	37	3	45	2	1	08:50:00
12	celle	1	c_d_h	76	2	72	2	2	09:20:00
12	celle	1	c_d_h	52	42	12	2	3	09:50:00
12	celle	1	c_d_h	64	18	66	2	4	10:20:00
12	celle	1	c_d_h	69	19	68	2	5	10:50:00
12	celle	1	c_d_h	80	4	88	2	6	11:20:00
12	celle	1	c_d_h	85	7	84	2	7	11:50:00
12	celle	1	c_d_h	91	6	87	2	8	12:20:00
12	celle	1	c_d_h	93	3	92	2	9	12:50:00
12	celle	1	c_d_h	95	1	97	2	10	13:20:00
12	deli	2	c_d_h	72	5	90	5	1	09:00:00
12	deli	2	c_d_h	90	2	95	5	2	09:30:00
12	deli	2	c_d_h	2	66	2	5	3	10:00:00
12	deli	2	c_d_h	55	36	53	5	4	10:30:00
12	deli	2	c_d_h	29	50	17	5	5	11:00:00
12	deli	2	c_d_h	56	40	55	5	6	11:30:00
12	deli	2	c_d_h	66	20	51	5	7	12:00:00
12	deli	2	c_d_h	78	23	76	5	8	12:30:00
12	deli	2	c_d_h	89	7	84	5	9	13:00:00
12	deli	2	c_d_h	94	5	84	5	10	13:30:00
12	husman	3	c_d_h	79	1	76	4	1	08:50:00
12	husman	3	c_d_h	91	2	86	4	2	09:20:00
12	husman	3	c_d_h	22	68	68	4	3	09:50:00
12	husman	3	c_d_h	4	65	19	4	4	10:20:00
12	husman	3	c_d_h	34	57	58	4	5	10:50:00
12	husman	3	c_d_h	77	34	56	4	6	11:20:00
12	husman	3	c_d_h	80	20	70	4	7	11:50:00
12	husman	3	c_d_h	88	8	83	4	8	12:20:00
12	husman	3	c_d_h	90	2	81	4	9	12:50:00
12	husman	3	c_d_h	91	2	90	4	10	13:20:00
13	celle	2	h_c_d	57	26	63	20	1	09:05:00
13	celle	2	h_c_d	73	10	62	20	2	09:35:00
13	celle	2	h_c_d	9	86	12	20	3	10:05:00
13	celle	2	h_c_d	14	72	27	20	4	10:35:00
13	celle	2	h_c_d	30	53	66	20	5	11:05:00
13	celle	2	h_c_d	39	22	68	20	6	11:35:00
13	celle	2	h_c_d	67	22	70	20	7	12:05:00
13	celle	2	h_c_d	78	13	81	20	8	12:35:00
13	celle	2	h_c_d	88	8	86	20	9	13:05:00
13	celle	2	h_c_d	85	7	82	20	10	13:35:00
13	deli	3	h_c_d	68	16	74	PAPER	1	08:50:00
13	deli	3	h_c_d	84	20	84	4	2	09:20:00
13	deli	3	h_c_d	4	72	9	4	3	09:50:00
13	deli	3	h_c_d	8	80	11	4	4	10:20:00
13	deli	3	h_c_d	22	58	60	4	5	10:50:00
13	deli	3	h_c_d	33	46	52	4	6	11:20:00
13	deli	3	h_c_d	58	26	54	4	7	11:50:00
13	deli	3	h_c_d	78	13	76	4	8	12:20:00
13	deli	3	h_c_d	84	10	61	4	9	12:50:00
13	deli	3	h_c_d	88	5	60	4	10	13:20:00
13	husman	1	h_c_d	52	22	64	5	1	08:50:00
13	husman	1	h_c_d	52	25	54	5	2	09:20:00
13	husman	1	h_c_d	5	96	70	5	3	09:50:00
13	husman	1	h_c_d	8	76	10	5	4	10:20:00
13	husman	1	h_c_d	20	70	56	5	5	10:50:00
13	husman	1	h_c_d	61	60	40	5	6	11:20:00
13	husman	1	h_c_d	52	28	61	5	7	11:50:00
13	husman	1	h_c_d	74	18	68	5	8	12:20:00
13	husman	1	h_c_d	75	24	71	5	9	12:50:00
13	husman	1	h_c_d	78	25	71	5	10	13:20:00
14	celle	3	d_h_c	76	3	68	20	1	09:15:00
14	celle	3	d_h_c	74	4	85	20	2	09:45:00
14	celle	3	d_h_c	18	61	40	20	3	10:15:00
14	celle	3	d_h_c	29	50	48	20	4	10:45:00
14	celle	3	d_h_c	52	28	47	20	5	11:15:00
14	celle	3	d_h_c	56	24	60	20	6	11:45:00
14	celle	3	d_h_c	52	23	55	20	7	12:15:00
14	celle	3	d_h_c	38	44	43	20	8	12:45:00
14	celle	3	d_h_c	64	18	73	20	9	13:15:00
14	celle	3	d_h_c	45	14	62	20	10	13:45:00
14	deli	1	d_h_c	12	14	20	8	1	09:00:00
14	deli	1	d_h_c	36	6	63	8	2	09:30:00
14	deli	1	d_h_c	20	73	29	8	3	10:00:00
14	deli	1	d_h_c	22	70	33	8	4	10:30:00
14	deli	1	d_h_c	26	50	58	8	5	11:00:00
14	deli	1	d_h_c	48	50	63	8	6	11:30:00
14	deli	1	d_h_c	56	35	66	8	7	12:00:00
14	deli	1	d_h_c	56	26	74	8	8	12:30:00
14	deli	1	d_h_c	80	10	92	8	9	13:00:00
14	deli	1	d_h_c	76	6	88	8	10	13:30:00
14	husman	2	d_h_c	22	38	31	7	1	09:15:00
14	husman	2	d_h_c	49	26	64	7	2	09:45:00
14	husman	2	d_h_c	47	48	48	7	3	10:15:00
14	husman	2	d_h_c	28	40	32	7	4	10:45:00
14	husman	2	d_h_c	50	52	48	7	5	11:15:00
14	husman	2	d_h_c	52	40	65	7	6	11:45:00
14	husman	2	d_h_c	32	43	46	7	7	12:15:00
14	husman	2	d_h_c	55	26	56	7	8	12:45:00
14	husman	2	d_h_c	56	24	64	7	9	13:15:00
14	husman	2	d_h_c	56	24	62	7	10	13:45:00
15	celle	1	c_d_h	7	27	46	4	1	09:05:00
15	celle	1	c_d_h	51	4	46	4	2	09:35:00
15	celle	1	c_d_h	15	50	27	4	3	10:05:00
15	celle	1	c_d_h	14	68	47	4	4	10:35:00
15	celle	1	c_d_h	4	44	40	4	5	11:05:00
15	celle	1	c_d_h	9	47	41	4	6	11:35:00
15	celle	1	c_d_h	28	26	62	4	7	12:05:00
15	celle	1	c_d_h	39	46	28	4	8	12:35:00
15	celle	1	c_d_h	54	20	55	4	9	13:05:00
15	celle	1	c_d_h	70	4	57	4	10	13:35:00
15	deli	2	c_d_h	68	3	49	4	1	09:05:00
15	deli	2	c_d_h	82	2	84	4	2	09:35:00
15	deli	2	c_d_h	27	52	7	4	3	10:05:00
15	deli	2	c_d_h	21	46	6	4	4	10:35:00
15	deli	2	c_d_h	15	76	8	4	5	11:05:00
15	deli	2	c_d_h	18	46	10	4	6	11:35:00
15	deli	2	c_d_h	13	53	14	4	7	12:05:00
15	deli	2	c_d_h	36	50	10	4	8	12:35:00
15	deli	2	c_d_h	18	21	55	4	9	13:05:00
15	deli	2	c_d_h	28	47	72	4	10	13:35:00
15	husman	3	c_d_h	76	4	73	7	1	09:05:00
15	husman	3	c_d_h	80	4	80	7	2	09:35:00
15	husman	3	c_d_h	24	48	16	7	3	10:05:00
15	husman	3	c_d_h	27	44	16	7	4	10:35:00
15	husman	3	c_d_h	16	77	16	7	5	11:05:00
15	husman	3	c_d_h	14	64	12	7	6	11:35:00
15	husman	3	c_d_h	14	80	6	7	7	12:05:00
15	husman	3	c_d_h	22	44	24	7	8	12:35:00
15	husman	3	c_d_h	18	66	14	7	9	13:05:00
15	husman	3	c_d_h	9	62	6	7	10	13:35:00
16	celle	1	c_d_h	22	48	57	5	1	08:50:00
16	celle	1	c_d_h	37	34	63	5	2	09:20:00
16	celle	1	c_d_h	18	50	30	5	3	09:50:00
16	celle	1	c_d_h	9	57	10	5	4	10:20:00
16	celle	1	c_d_h	20	51	59	5	5	10:50:00
16	celle	1	c_d_h	37	27	58	5	6	11:20:00
16	celle	1	c_d_h	69	19	64	5	7	11:50:00
16	celle	1	c_d_h	70	19	69	5	8	12:20:00
16	celle	1	c_d_h	48	49	56	5	9	12:50:00
16	celle	1	c_d_h	58	14	66	5	10	13:20:00
16	deli	2	c_d_h	40	32	64	8	1	08:50:00
16	deli	2	c_d_h	21	26	19	8	2	09:20:00
16	deli	2	c_d_h	6	78	13	8	3	09:50:00
16	deli	2	c_d_h	17	56	46	8	4	10:20:00
16	deli	2	c_d_h	34	53	25	8	5	10:50:00
16	deli	2	c_d_h	46	46	47	8	6	11:20:00
16	deli	2	c_d_h	54	42	56	8	7	11:50:00
16	deli	2	c_d_h	52	28	65	8	8	12:20:00
16	deli	2	c_d_h	48	38	51	8	9	12:50:00
16	deli	2	c_d_h	59	20	70	8	10	13:20:00
16	husman	3	c_d_h	35	34	54	5	1	08:55:00
16	husman	3	c_d_h	59	30	69	5	2	08:25:00
16	husman	3	c_d_h	19	69	68	5	3	07:55:00
16	husman	3	c_d_h	27	53	35	5	4	07:25:00
16	husman	3	c_d_h	17	58	55	5	5	06:55:00
16	husman	3	c_d_h	21	58	59	5	6	06:25:00
16	husman	3	c_d_h	46	46	44	5	7	05:55:00
16	husman	3	c_d_h	63	26	26	5	8	05:25:00
16	husman	3	c_d_h	61	30	27	5	9	04:55:00
16	husman	3	c_d_h	62	21	19	5	10	04:25:00
17	celle	1	c_d_h	46	14	53	20	1	08:55:00
17	celle	1	c_d_h	68	74	75	20	2	09:25:00
17	celle	1	c_d_h	3	62	11	20	3	09:55:00
17	celle	1	c_d_h	24	62	24	20	4	10:25:00
17	celle	1	c_d_h	26	46	25	20	5	10:55:00
17	celle	1	c_d_h	31	46	32	20	6	11:25:00
17	celle	1	c_d_h	42	40	46	20	7	11:55:00
17	celle	1	c_d_h	50	24	70	20	8	12:25:00
17	celle	1	c_d_h	63	17	69	20	9	12:55:00
17	celle	1	c_d_h	73	14	75	20	10	13:25:00
17	deli	2	c_d_h	46	13	58	7	1	08:55:00
17	deli	2	c_d_h	60	8	66	7	2	09:25:00
17	deli	2	c_d_h	13	52	20	7	3	09:55:00
17	deli	2	c_d_h	18	54	18	7	4	10:25:00
17	deli	2	c_d_h	26	47	32	7	5	10:55:00
17	deli	2	c_d_h	40	41	63	7	6	11:25:00
17	deli	2	c_d_h	43	34	45	7	7	11:55:00
17	deli	2	c_d_h	53	31	55	7	8	12:25:00
17	deli	2	c_d_h	52	46	59	7	9	12:55:00
17	deli	2	c_d_h	51	36	61	7	10	13:25:00
17	husman	3	c_d_h	72	18	76	20	1	09:00:00
17	husman	3	c_d_h	80	14	78	20	2	09:30:00
17	husman	3	c_d_h	23	60	35	20	3	10:00:00
17	husman	3	c_d_h	24	55	34	20	4	10:30:00
17	husman	3	c_d_h	40	50	48	20	5	11:00:00
17	husman	3	c_d_h	52	39	60	20	6	11:30:00
17	husman	3	c_d_h	56	46	48	20	7	12:00:00
17	husman	3	c_d_h	62	19	70	20	8	12:30:00
17	husman	3	c_d_h	80	13	82	20	9	13:00:00
17	husman	3	c_d_h	86	14	78	20	10	13:30:00
18	celle	2	h_c_d	60	48	76	20	1	09:00:00
18	celle	2	h_c_d	66	20	76	20	2	09:30:00
18	celle	2	h_c_d	7	56	8	20	3	10:00:00
18	celle	2	h_c_d	10	56	14	20	4	10:30:00
18	celle	2	h_c_d	13	58	32	20	5	11:00:00
18	celle	2	h_c_d	11	49	19	20	6	11:30:00
18	celle	2	h_c_d	12	54	22	20	7	12:00:00
18	celle	2	h_c_d	46	38	52	20	8	12:30:00
18	celle	2	h_c_d	54	40	55	20	9	13:00:00
18	celle	2	h_c_d	54	42	56	20	10	13:30:00
18	deli	3	h_c_d	61	19	80	20	1	09:15:00
18	deli	3	h_c_d	70	16	81	20	2	09:45:00
18	deli	3	h_c_d	11	75	14	20	3	10:15:00
18	deli	3	h_c_d	12	69	15	20	4	10:45:00
18	deli	3	h_c_d	14	61	18	20	5	11:15:00
18	deli	3	h_c_d	17	54	24	20	6	11:45:00
18	deli	3	h_c_d	22	58	14	20	7	12:15:00
18	deli	3	h_c_d	66	55	68	20	8	12:45:00
18	deli	3	h_c_d	52	50	48	20	9	13:15:00
18	deli	3	h_c_d	48	36	50	20	10	13:45:00
18	husman	1	h_c_d	50	5	76	7	1	08:50:00
18	husman	1	h_c_d	49	8	86	7	2	09:20:00
18	husman	1	h_c_d	7	50	24	7	3	09:50:00
18	husman	1	h_c_d	5	66	16	7	4	10:20:00
18	husman	1	h_c_d	4	60	14	7	5	10:50:00
18	husman	1	h_c_d	12	50	14	7	6	11:20:00
18	husman	1	h_c_d	10	43	14	7	7	11:50:00
18	husman	1	h_c_d	20	48	20	7	8	12:20:00
18	husman	1	h_c_d	18	54	45	7	9	12:50:00
18	husman	1	h_c_d	20	50	38	7	10	13:20:00
19	celle	2	h_c_d	84	4	90	8	1	08:55:00
19	celle	2	h_c_d	91	3	94	8	2	09:25:00
19	celle	2	h_c_d	6	66	10	8	3	09:55:00
19	celle	2	h_c_d	6	68	26	8	4	10:25:00
19	celle	2	h_c_d	22	49	38	8	5	10:55:00
19	celle	2	h_c_d	44	36	51	8	6	11:25:00
19	celle	2	h_c_d	52	25	42	8	7	11:55:00
19	celle	2	h_c_d	74	4	67	8	8	12:25:00
19	celle	2	h_c_d	84	1	92	8	9	12:55:00
19	celle	2	h_c_d	82	2	95	8	10	13:25:00
19	deli	3	h_c_d	90	6	96	20	1	09:10:00
19	deli	3	h_c_d	93	3	96	20	2	09:40:00
19	deli	3	h_c_d	6	68	8	20	3	10:10:00
19	deli	3	h_c_d	13	52	27	20	4	10:40:00
19	deli	3	h_c_d	25	64	34	20	5	11:10:00
19	deli	3	h_c_d	37	42	44	20	6	11:40:00
19	deli	3	h_c_d	48	18	58	20	7	12:10:00
19	deli	3	h_c_d	54	5	65	20	8	12:40:00
19	deli	3	h_c_d	58	8	66	20	9	13:10:00
19	deli	3	h_c_d	83	2	95	20	10	13:40:00
19	husman	1	h_c_d	83	9	92	4	1	08:55:00
19	husman	1	h_c_d	86	6	94	4	2	09:25:00
19	husman	1	h_c_d	8	60	10	4	3	09:55:00
19	husman	1	h_c_d	8	60	22	4	4	10:25:00
19	husman	1	h_c_d	32	37	44	4	5	10:55:00
19	husman	1	h_c_d	44	38	51	4	6	11:25:00
19	husman	1	h_c_d	64	6	66	4	7	11:55:00
19	husman	1	h_c_d	74	5	83	4	8	12:25:00
19	husman	1	h_c_d	86	2	92	4	9	12:55:00
19	husman	1	h_c_d	90	3	82	4	10	13:25:00
20	celle	3	d_h_c	10	34	28	8	1	09:10:00
20	celle	3	d_h_c	15	37	31	8	2	09:40:00
20	celle	3	d_h_c	29	50	12	8	3	10:10:00
20	celle	3	d_h_c	20	52	24	8	4	10:40:00
20	celle	3	d_h_c	14	53	25	8	5	11:10:00
20	celle	3	d_h_c	22	46	34	8	6	11:40:00
20	celle	3	d_h_c	38	48	44	8	7	12:10:00
20	celle	3	d_h_c	40	48	46	8	8	12:40:00
20	celle	3	d_h_c	42	40	44	8	9	13:10:00
20	celle	3	d_h_c	47	52	52	8	10	13:40:00
20	deli	1	d_h_c	20	48	20	PAPER	1	09:05:00
20	deli	1	d_h_c	10	32	38	20	2	09:35:00
20	deli	1	d_h_c	18	45	6	20	3	10:05:00
20	deli	1	d_h_c	14	46	20	20	4	10:35:00
20	deli	1	d_h_c	21	53	12	20	5	11:05:00
20	deli	1	d_h_c	34	54	37	20	6	11:35:00
20	deli	1	d_h_c	44	45	46	20	7	12:05:00
20	deli	1	d_h_c	46	46	46	20	8	12:35:00
20	deli	1	d_h_c	48	50	34	20	9	13:05:00
20	deli	1	d_h_c	50	46	52	20	10	13:35:00
20	husman	2	d_h_c	23	14	16	7	1	09:10:00
20	husman	2	d_h_c	17	37	36	7	2	09:40:00
20	husman	2	d_h_c	6	64	6	7	3	10:10:00
20	husman	2	d_h_c	19	62	23	7	4	10:40:00
20	husman	2	d_h_c	27	54	24	7	5	11:10:00
20	husman	2	d_h_c	34	42	47	7	6	11:40:00
20	husman	2	d_h_c	43	50	42	7	7	12:10:00
20	husman	2	d_h_c	46	45	47	7	8	12:40:00
20	husman	2	d_h_c	52	55	46	7	9	13:10:00
20	husman	2	d_h_c	43	52	54	7	10	13:40:00
22	celle	2	h_c_d	30	37	61	8	1	09:10:00
22	celle	2	h_c_d	44	42	58	8	2	09:40:00
22	celle	2	h_c_d	53	38	58	8	3	10:10:00
22	celle	2	h_c_d	55	33	57	8	4	10:40:00
22	celle	2	h_c_d	54	30	60	8	5	11:10:00
22	celle	2	h_c_d	57	31	58	8	6	11:40:00
22	celle	2	h_c_d	55	30	54	8	7	12:10:00
22	celle	2	h_c_d	59	33	57	8	8	12:40:00
22	celle	2	h_c_d	57	32	59	8	9	13:10:00
22	celle	2	h_c_d	60	32	62	8	10	13:40:00
22	celle	3	d_h_c	50	11	56	8	1	09:05:00
22	celle	3	d_h_c	40	14	45	8	2	09:35:00
22	celle	3	d_h_c	12	52	6	8	3	10:05:00
22	celle	3	d_h_c	48	55	10	8	4	10:35:00
22	celle	3	d_h_c	8	54	6	8	5	11:05:00
22	celle	3	d_h_c	15	56	6	8	6	11:35:00
22	celle	3	d_h_c	44	55	18	8	7	12:05:00
22	celle	3	d_h_c	14	55	10	8	8	12:35:00
22	celle	3	d_h_c	19	58	15	8	9	13:05:00
22	celle	3	d_h_c	27	54	12	8	10	13:35:00
22	deli	3	h_c_d	54	36	54	2	1	09:15:00
22	deli	3	h_c_d	57	36	57	2	2	09:45:00
22	deli	3	h_c_d	54	36	59	2	3	10:15:00
22	deli	3	h_c_d	50	40	56	2	4	10:45:00
22	deli	3	h_c_d	59	36	46	2	5	11:15:00
22	deli	3	h_c_d	50	38	55	2	6	11:45:00
22	deli	3	h_c_d	60	28	53	2	7	12:15:00
22	deli	3	h_c_d	48	38	56	2	8	12:45:00
22	deli	3	h_c_d	58	32	59	2	9	13:15:00
22	deli	3	h_c_d	54	39	61	2	10	13:45:00
22	deli	1	d_h_c	7	3	41	4	1	08:55:00
22	deli	1	d_h_c	53	6	79	4	2	09:25:00
22	deli	1	d_h_c	3	84	4	4	3	09:55:00
22	deli	1	d_h_c	10	74	4	4	4	10:25:00
22	deli	1	d_h_c	12	65	7	4	5	10:55:00
22	deli	1	d_h_c	26	50	31	4	6	11:25:00
22	deli	1	d_h_c	33	20	39	4	7	11:55:00
22	deli	1	d_h_c	34	14	30	4	8	12:25:00
22	deli	1	d_h_c	14	62	20	4	9	12:55:00
22	deli	1	d_h_c	26	56	40	4	10	13:25:00
22	husman	1	h_c_d	46	43	58	5	1	09:05:00
22	husman	1	h_c_d	46	33	58	5	2	09:35:00
22	husman	1	h_c_d	9	59	19	5	3	10:05:00
22	husman	1	h_c_d	21	44	28	5	4	10:35:00
22	husman	1	h_c_d	26	59	30	5	5	11:05:00
22	husman	1	h_c_d	24	53	22	5	6	11:35:00
22	husman	1	h_c_d	42	50	48	5	7	12:05:00
22	husman	1	h_c_d	31	44	38	5	8	12:35:00
22	husman	1	h_c_d	35	48	46	5	9	13:05:00
22	husman	1	h_c_d	36	45	53	5	10	13:35:00
22	husman	2	d_h_c	14	38	24	5	1	09:00:00
22	husman	2	d_h_c	43	23	42	5	2	09:30:00
22	husman	2	d_h_c	6	68	6	5	3	10:00:00
22	husman	2	d_h_c	14	54	16	5	4	10:30:00
22	husman	2	d_h_c	12	54	6	5	5	11:00:00
22	husman	2	d_h_c	11	54	13	5	6	11:30:00
22	husman	2	d_h_c	7	57	17	5	7	12:00:00
22	husman	2	d_h_c	27	47	13	5	8	12:30:00
22	husman	2	d_h_c	40	56	22	5	9	13:00:00
22	husman	2	d_h_c	33	44	36	5	10	13:30:00
23	celle	1	c_d_h	26	48	23	20	1	09:05:00
23	celle	1	c_d_h	50	32	70	20	2	09:35:00
23	celle	1	c_d_h	3	74	1	20	3	10:05:00
23	celle	1	c_d_h	6	49	9	20	4	10:35:00
23	celle	1	c_d_h	17	36	32	20	5	11:05:00
23	celle	1	c_d_h	36	47	27	20	6	11:35:00
23	celle	1	c_d_h	44	24	50	20	7	12:05:00
23	celle	1	c_d_h	49	46	45	20	8	12:35:00
23	celle	1	c_d_h	48	52	56	20	9	13:05:00
23	celle	1	c_d_h	58	48	50	20	10	13:35:00
23	deli	2	c_d_h	26	20	46	4	1	08:50:00
23	deli	2	c_d_h	49	8	70	4	2	09:20:00
23	deli	2	c_d_h	1	70	2	4	3	09:50:00
23	deli	2	c_d_h	2	51	4	4	4	10:20:00
23	deli	2	c_d_h	16	50	37	4	5	10:50:00
23	deli	2	c_d_h	36	33	43	4	6	11:20:00
23	deli	2	c_d_h	49	48	49	4	7	11:50:00
23	deli	2	c_d_h	46	45	52	4	8	12:20:00
23	deli	2	c_d_h	42	46	50	4	9	12:50:00
23	deli	2	c_d_h	47	38	54	4	10	13:20:00
23	husman	3	c_d_h	20	27	35	2	1	09:10:00
23	husman	3	c_d_h	36	23	48	2	2	09:40:00
23	husman	3	c_d_h	6	48	2	2	3	10:10:00
23	husman	3	c_d_h	21	27	36	2	4	10:40:00
23	husman	3	c_d_h	38	36	44	2	5	11:10:00
23	husman	3	c_d_h	38	42	45	2	6	11:40:00
23	husman	3	c_d_h	46	49	48	2	7	12:10:00
23	husman	3	c_d_h	45	47	47	2	8	12:40:00
23	husman	3	c_d_h	46	48	52	2	9	13:10:00
23	husman	3	c_d_h	48	48	51	2	10	13:40:00
24	celle	2	h_c_d	94	4	93	20	1	09:05:00
24	celle	2	h_c_d	95	4	94	20	2	09:35:00
24	celle	2	h_c_d	6	80	9	20	3	10:05:00
24	celle	2	h_c_d	8	79	15	20	4	10:35:00
24	celle	2	h_c_d	18	64	21	20	5	11:05:00
24	celle	2	h_c_d	18	66	30	20	6	11:35:00
24	celle	2	h_c_d	20	64	28	20	7	12:05:00
24	celle	2	h_c_d	22	53	32	20	8	12:35:00
24	celle	2	h_c_d	34	54	44	20	9	13:05:00
24	celle	2	h_c_d	58	18	67	20	10	13:35:00
24	deli	3	h_c_d	96	4	95	5	1	09:00:00
24	deli	3	h_c_d	96	5	94	5	2	09:30:00
24	deli	3	h_c_d	7	89	10	5	3	10:00:00
24	deli	3	h_c_d	10	85	15	5	4	10:30:00
24	deli	3	h_c_d	11	80	14	5	5	11:00:00
24	deli	3	h_c_d	12	82	17	5	6	11:30:00
24	deli	3	h_c_d	14	75	21	5	7	12:00:00
24	deli	3	h_c_d	21	28	28	5	8	12:30:00
24	deli	3	h_c_d	27	54	30	5	9	13:00:00
24	deli	3	h_c_d	48	25	64	5	10	13:30:00
24	husman	1	h_c_d	62	27	68	4	1	09:00:00
24	husman	1	h_c_d	74	15	74	4	2	09:30:00
24	husman	1	h_c_d	2	89	3	4	3	10:00:00
24	husman	1	h_c_d	6	86	6	4	4	10:30:00
24	husman	1	h_c_d	9	84	9	4	5	11:00:00
24	husman	1	h_c_d	8	76	16	4	6	11:30:00
24	husman	1	h_c_d	34	38	51	4	7	12:00:00
24	husman	1	h_c_d	54	41	64	4	8	12:30:00
24	husman	1	h_c_d	64	50	55	4	9	13:00:00
24	husman	1	h_c_d	70	18	80	4	10	13:30:00
25	celle	3	d_h_c	46	5	49	7	1	09:05:00
25	celle	3	d_h_c	34	8	58	7	2	09:35:00
25	celle	3	d_h_c	30	54	7	7	3	10:05:00
25	celle	3	d_h_c	27	52	6	7	4	10:35:00
25	celle	3	d_h_c	17	46	20	7	5	11:05:00
25	celle	3	d_h_c	24	17	36	7	6	11:35:00
25	celle	3	d_h_c	66	24	48	7	7	12:05:00
25	celle	3	d_h_c	42	26	51	7	8	12:35:00
25	celle	3	d_h_c	44	15	66	7	9	13:05:00
25	celle	3	d_h_c	52	13	48	7	10	13:35:00
25	deli	1	d_h_c	35	7	72	2	1	08:55:00
25	deli	1	d_h_c	64	12	88	2	2	09:25:00
25	deli	1	d_h_c	10	68	4	2	3	09:55:00
25	deli	1	d_h_c	6	70	10	2	4	10:25:00
25	deli	1	d_h_c	21	62	6	2	5	10:55:00
25	deli	1	d_h_c	11	78	8	2	6	11:25:00
25	deli	1	d_h_c	17	48	24	2	7	11:55:00
25	deli	1	d_h_c	15	47	20	2	8	12:25:00
25	deli	1	d_h_c	18	54	22	2	9	12:55:00
25	deli	1	d_h_c	54	18	70	2	10	13:25:00
25	husman	2	d_h_c	82	12	86	5	1	09:00:00
25	husman	2	d_h_c	83	12	95	5	2	09:30:00
25	husman	2	d_h_c	18	54	34	5	3	10:00:00
25	husman	2	d_h_c	14	46	45	5	4	10:30:00
25	husman	2	d_h_c	40	49	28	5	5	11:00:00
25	husman	2	d_h_c	20	44	30	5	6	11:30:00
25	husman	2	d_h_c	16	53	20	5	7	12:00:00
25	husman	2	d_h_c	16	47	27	5	8	12:30:00
25	husman	2	d_h_c	23	44	38	5	9	13:00:00
25	husman	2	d_h_c	34	52	50	5	10	13:30:00

## Sheet: glu ins
SLUID	Time	occasion	treatment	insulin	glucose
1	1	1	celle	2.5	4.4
2	2	1	celle	4.7	4.6
3	3	1	celle	31	5.9
4	4	1	celle	26	5
5	5	1	celle	9.6	4.1
6	6	1	celle	2.4	4
7	7	1	celle	3	4.6
8	8	1	celle	1.7	4.2
9	1	2	deli	2.1	4.5
10	2	2	deli	13	5.6
11	3	2	deli	8	4.9
12	4	2	deli	13.2	4.5
13	5	2	deli	4.4	4
14	6	2	deli	5.1	4.8
15	7	2	deli	3.4	4.7
16	8	2	deli	1.8	4.6
17	1	3	husman	3	4.7
18	2	3	husman	13.3	5.2
19	3	3	husman	22	5.4
20	4	3	husman	6.2	4
21	5	3	husman	8.4	4.6
22	6	3	husman	5.3	4.2
23	7	3	husman	2.9	4.7
24	8	3	husman	1.67	4.5
25	1	1	husman	1.63	4.5
26	2	1	husman	9.4	4.4
27	3	1	husman	22	3.1
28	4	1	husman	13.4	2.8
29	5	1	husman	5.2	3.1
30	6	1	husman	8.8	3.7
31	7	1	husman	3.2	4.3
32	8	1	husman	1.77	5
33	1	2	celle	1.78	4.5
34	2	2	celle	7.7	4.7
35	3	2	celle	23	4.9
36	4	2	celle	21	3.6
37	5	2	celle	6.7	3.1
38	6	2	celle	3.2	4
39	7	2	celle	2.6	5.2
40	8	2	celle	1.65	5.2
41	1	3	deli	1.32	4.4
42	2	3	deli	5.1	4.1
43	3	3	deli	17.5	4.8
44	4	3	deli	8.2	3.4
45	5	3	deli	4	3.4
46	6	3	deli	4.6	4.3
47	7	3	deli	3.3	5.2
48	8	3	deli	2.9	5.4
49	1	1	celle	4.1	4.9
50	2	1	celle	24	6.5
51	3	1	celle	49	6.1
52	4	1	celle	18.7	4.9
53	5	1	celle	16.3	4.6
54	6	1	celle	14.8	5.6
55	7	1	celle	6	5.3
56	8	1	celle	5.4	5.5
57	1	2	deli	4.6	5.2
58	2	2	deli	8	5.2
59	3	2	deli	30	5.9
60	4	2	deli	15.4	4.4
61	5	2	deli	13.4	4.5
62	6	2	deli	16.2	4.9
63	7	2	deli	14.3	5.9
64	8	2	deli	8.5	5.9
65	1	3	husman	5.6	5.5
66	2	3	husman	17.8	6.2
67	3	3	husman	49	6.8
68	4	3	husman	18.1	4.9
69	5	3	husman	15.2	5.4
70	6	3	husman	20	4.6
71	7	3	husman	12.5	5.7
72	8	3	husman	6.2	5.5
73	1	1	husman	3.3	5.1
74	1	1	husman	5.4	4.9
75	2	1	husman	12	5.5
76	3	1	husman	26	6.2
77	4	1	husman	41	6.1
78	5	1	husman	26	5.1
79	6	1	husman	11.5	5.2
80	7	1	husman	6.6	5.2
81	8	1	husman	5.1	5
82	1	2	celle	7.9	5.3
83	2	2	celle	11.8	5.5
84	3	2	celle	36	6.9
85	4	2	celle	67	6.2
86	5	2	celle	19.9	4.5
87	6	2	celle	16.6	4.5
88	7	2	celle	8.3	5.4
89	8	2	celle	8	5.2
90	1	3	deli	6.9	5.1
91	2	3	deli	10.6	5.3
92	3	3	deli	18.4	6.3
93	4	3	deli	48	6.4
94	5	3	deli	33	5.7
95	6	3	deli	21	5.5
96	7	3	deli	11.7	5.1
97	8	3	deli	6.3	5.1
98	1	1	deli	3.8	5.4
99	2	1	deli	9	5.5
100	3	1	deli	26	6.5
101	4	1	deli	17.4	4.6
102	5	1	deli	10.8	5.1
103	6	1	deli	15.5	5.5
104	7	1	deli	8.8	5
105	8	1	deli	4.7	5.2
106	1	1	celle	2.4	5.1
107	2	1	celle	4.5	5.6
108	3	1	celle	22	7.3
109	4	1	celle	29	6.3
110	5	1	celle	21	5.2
111	6	1	celle	7.6	4.6
112	7	1	celle	1.88	4.4
113	8	1	celle	1.28	4.7
114	1	2	deli	2.8	5.2
115	2	2	deli	3.6	5.2
116	3	2	deli	23	6.4
117	4	2	deli	28	5.4
118	5	2	deli	17.2	4.4
119	6	2	deli	13.2	4.6
120	7	2	deli	2.8	4.7
121	8	2	deli	2.1	4.8
122	1	3	husman	2.7	5.2
123	2	3	husman	4.4	5.1
124	3	3	husman	31	6.5
125	4	3	husman	31	5.2
126	5	3	husman	20	5.1
127	6	3	husman	15.8	5.5
128	7	3	husman	3.6	4.9
129	8	3	husman	1.51	4.9
130	1	1	husman	6	5.6
131	2	1	husman	21	5.7
132	3	1	husman	37	5.7
133	4	1	husman	34	5
134	5	1	husman	8.6	4.2
135	6	1	husman	27	5.5
136	7	1	husman	3.7	5.2
137	8	1	husman	3.5	5.1
138	1	2	celle	6.5	5.5
139	2	2	celle	13.4	5.4
140	3	2	celle	44	6.2
141	4	2	celle	81	6.2
142	5	2	celle	27	5.7
143	6	2	celle	12.9	5.9
144	7	2	celle	6.9	5.3
145	8	2	celle	7.3	5.3
146	1	3	deli	4.6	5.7
147	2	3	deli	7.5	5.5
148	3	3	deli	34	6.4
149	4	3	deli	24	5
150	5	3	deli	14.8	5.6
151	6	3	deli	12.5	5.3
152	7	3	deli	5.7	5.4
153	8	3	deli	5.2	5.3
154	1	1	deli	4.1	5.6
155	2	1	deli	7	5.5
156	3	1	deli	13.5	6.1
157	4	1	deli	29	6.5
158	5	1	deli	28	5.9
159	6	1	deli	23	6
160	7	1	deli	4.7	5.1
161	8	1	deli	4.4	4.9
162	1	2	husman	6.1	5.7
163	2	2	husman	8.7	5.7
164	3	2	husman	19	6.8
165	4	2	husman	28	7
166	5	2	husman	31	7
167	6	2	husman	32	7.3
168	7	2	husman	5.6	4.6
169	8	2	husman	4.1	4.5
170	1	3	celle	5.4	5.6
171	2	3	celle	6.7	5.4
172	3	3	celle	19.2	6.7
173	4	3	celle	30	7
174	5	3	celle	30	7.1
175	6	3	celle	32	7
176	7	3	celle	5	4.6
177	8	3	celle	3.6	4.8
178	1	1	deli	2.2	5.2
179	2	1	deli	5.1	5.8
180	3	1	deli	12.7	6.4
181	4	1	deli	14.1	6.1
182	5	1	deli	17.8	4.8
183	6	1	deli	7.2	5.4
184	7	1	deli	7.5	5.4
185	8	1	deli	4.5	5.2
186	1	2	husman	3	5.1
187	2	2	husman	8.5	6
188	3	2	husman	19.3	6.3
189	4	2	husman	35	6.9
190	5	2	husman	18.4	6
191	6	2	husman	16.9	4.8
192	7	2	husman	7	5.6
193	8	2	husman	2.6	4.9
194	1	3	celle	2.5	5
195	2	3	celle	3.5	5
196	3	3	celle	12.2	5.6
197	4	3	celle	27	4.8
198	5	3	celle	33	4.8
199	6	3	celle	20	4.6
200	7	3	celle	4.6	5.1
201	8	3	celle	1.85	4.8
202	1	1	deli	4.3	5.3
203	2	1	deli	12.5	5.8
204	3	1	deli	35	7.2
205	4	1	deli	36	5.9
206	5	1	deli	24	5.4
207	6	1	deli	20	5.5
208	7	1	deli	4.2	4.9
209	8	1	deli	2.7	4.9
210	1	2	husman	2.4	4.5
211	2	2	husman	13.4	5.6
212	3	2	husman	38	6.5
213	4	2	husman	20	4
214	5	2	husman	21	5.3
215	6	2	husman	16.9	5.4
216	7	2	husman	5.8	5.5
217	8	2	husman	2.7	4.9
218	1	3	celle	2.8	5
219	2	3	celle	11.3	5.5
220	3	3	celle	23	5.9
221	4	3	celle	32	5.9
222	5	3	celle	31	5.9
223	6	3	celle	19	5.5
224	7	3	celle	3.8	4.7
225	8	3	celle	4.3	5
226	1	1	celle	7.4	5.6
227	2	1	celle	27	6.8
228	3	1	celle	65	7.4
229	4	1	celle	37	5.8
230	5	1	celle	30	5.2
231	6	1	celle	17.4	5.8
232	7	1	celle	12.1	5.5
233	8	1	celle	9.3	5.6
234	1	2	deli	4.8	5.3
235	2	2	deli	8.2	5.3
236	3	2	deli	47	6.8
237	4	2	deli	46	5.2
238	5	2	deli	24	4.7
239	6	2	deli	13.1	4.8
240	7	2	deli	11.5	5.6
241	8	2	deli	7.1	5.4
242	1	3	husman	6.3	5.4
243	2	3	husman	9.5	5.3
244	3	3	husman	52	6.6
245	4	3	husman	25	3.6
246	5	3	husman	23	3.8
247	6	3	husman	22	4.6
248	7	3	husman	8.8	5.4
249	8	3	husman	8.4	5.5
250	1	1	husman	4.5	5.1
251	2	1	husman	19.8	5.9
252	3	1	husman	51	6.8
253	4	1	husman	33	6
254	5	1	husman	27	5.6
255	6	1	husman	23	5.9
256	7	1	husman	7.4	5
257	8	1	husman	3.4	4.6
258	1	2	celle	5.2	5.2
259	2	2	celle	21	5.8
260	3	2	celle	31	5.5
261	4	2	celle	34	5.9
262	5	2	celle	35	5.4
263	6	2	celle	22	5.2
264	7	2	celle	4	4.6
265	8	2	celle	2.2	4.5
266	1	3	deli	4.9	5.3
267	2	3	deli	16.2	5.7
268	3	3	deli	33	6.2
269	4	3	deli	34	6.5
270	5	3	deli	24	6.1
271	6	3	deli	23	5.8
272	7	3	deli	5	4.8
273	8	3	deli	3.4	4.7
274	1	1	deli	3.8	4.8
275	2	1	deli	6.1	4.6
276	3	1	deli	35	5.6
277	4	1	deli	13.7	3
278	5	1	deli	9.2	3.8
279	6	1	deli	10	4.6
280	7	1	deli	8.8	5.8
281	8	1	deli	3.8	5.1
282	1	2	husman	3.6	4.5
283	2	2	husman	19.7	5.5
284	3	2	husman	63	6
285	4	2	husman	13	3.5
286	5	2	husman	10.9	4.7
287	6	2	husman	8.8	4.4
288	7	2	husman	1.97	5
289	8	2	husman	1.75	4.7
290	1	3	celle	4	4.8
291	2	3	celle	5.9	4.8
292	3	3	celle	67	5.9
293	4	3	celle	31	3.9
294	5	3	celle	22	4.2
295	6	3	celle	9	3.7
296	7	3	celle	3.1	4.9
297	8	3	celle	1.84	4.7
298	1	1	celle	5.5	6.4
299	2	1	celle	22	8.2
300	3	1	celle	47	9.1
301	4	1	celle	46	7.7
302	5	1	celle	45	7.4
303	6	1	celle	33	6.4
304	7	1	celle	8.2	5.5
305	8	1	celle	7.1	5.4
306	1	2	deli	4.9	6
307	2	2	deli	16.5	7.3
308	3	2	deli	27	7.9
309	4	2	deli	41	7.2
310	5	2	deli	19.8	5.5
311	6	2	deli	20	5.6
312	7	2	deli	9.9	5.5
313	8	2	deli	3.5	5
314	1	3	husman	4.1	5.6
315	2	3	husman	12.4	6.4
316	3	3	husman	37	7.9
317	4	3	husman	50	7.8
318	5	3	husman	40	5.9
319	6	3	husman	26	5.5
320	7	3	husman	4.3	4.4
321	8	3	husman	3.2	4.5
322	1	1	celle	1.73	4.5
323	2	1	celle	4.7	4.8
324	3	1	celle	62	5.9
325	4	1	celle	47	4.7
326	5	1	celle	23	4.4
327	6	1	celle	9.1	4.9
328	7	1	celle	3	4.7
329	8	1	celle	2.3	4.7
330	1	2	deli	2.6	4.9
331	2	2	deli	5.8	4.9
332	3	2	deli	57	5.6
333	4	2	deli	26	3.2
334	5	2	deli	13.5	3.7
335	6	2	deli	6.3	4.4
336	7	2	deli	3.2	5.2
337	8	2	deli	2.6	5.2
338	1	3	husman	2.6	4.8
339	2	3	husman	6.8	5
340	3	3	husman	61	6.8
341	4	3	husman	21	4.6
342	5	3	husman	11.8	5.4
343	6	3	husman	9.1	5.3
344	7	3	husman	2.6	4.8
345	8	3	husman	1.87	5
346	1	1	celle	4.4	5.4
347	2	1	celle	12.4	5.9
348	3	1	celle	68	7.6
349	4	1	celle	46	4.9
350	5	1	celle	16.4	3.8
351	6	1	celle	6	3.5
352	7	1	celle	3.3	4.6
353	8	1	celle	2.6	5
354	1	2	deli	3.7	5.5
355	2	2	deli	9	5.8
356	3	2	deli	51	7.5
357	4	2	deli	27	5
358	5	2	deli	11.4	4.2
359	6	2	deli	6	4.5
360	7	2	deli	4.3	5.2
361	8	2	deli	2.8	5.3
362	1	3	husman	4.5	5.3
363	2	3	husman	13.1	5.8
364	3	3	husman	76	7.5
365	4	3	husman	45	5.9
366	5	3	husman	18.9	4.2
367	6	3	husman	10.5	4.1
368	7	3	husman	3.9	4.8
369	8	3	husman	3.4	5
370	1	1	husman	3	5.1
371	2	1	husman	26	6.5
372	3	1	husman	40	6.5
373	4	1	husman	20	4.2
374	5	1	husman	18.6	4.2
375	6	1	husman	12.6	5
376	7	1	husman	6.5	5.4
377	8	1	husman	3.2	4.8
378	1	2	celle	5.4	4.8
379	2	2	celle	26	6.1
380	3	2	celle	38	6.7
381	4	2	celle	34	5.2
382	5	2	celle	22	4.7
383	6	2	celle	21	5.1
384	7	2	celle	4.4	4.7
385	8	2	celle	2.4	4.6
386	1	3	deli	3.7	5
387	2	3	deli	28	6.4
388	3	3	deli	41	6.8
389	4	3	deli	42	5.3
390	5	3	deli	25	5.4
391	6	3	deli	10.8	4.8
392	7	3	deli	3.2	4.6
393	8	3	deli	2.3	4.7
394	1	1	husman	4.9	4.9
395	2	1	husman	25	5.6
396	3	1	husman	33	4.6
397	4	1	husman	26	3.3
398	5	1	husman	17.7	3.8
399	6	1	husman	30	5.5
400	7	1	husman	4.2	5
401	8	1	husman	3.8	5.3
402	1	2	celle	4.8	5
403	2	2	celle	15	5.3
404	3	2	celle	42	5.8
405	4	2	celle	18.8	4.3
406	5	2	celle	8.8	4
407	6	2	celle	14.1	4.7
408	7	2	celle	6.7	5.4
409	8	2	celle	2.8	5
410	1	3	deli	5.1	4.9
411	2	3	deli	17	5.7
412	3	3	deli	59	5.9
413	4	3	deli	14.8	3.5
414	5	3	deli	25	3.9
415	6	3	deli	18.5	4.7
416	7	3	deli	5.9	5.2
417	8	3	deli	3.6	5.1
418	1	1	deli	3.7	4.9
419	2	1	deli	7.4	5
420	3	1	deli	17.5	6.1
421	4	1	deli	21	6.6
422	5	1	deli	13.8	6.2
423	6	1	deli	10.9	5.8
424	7	1	deli	13.7	6
425	8	1	deli	4.4	5.4
426	1	2	husman	6.7	5.9
427	2	2	husman	13.6	5.6
428	3	2	husman	29	6.5
429	4	2	husman	17.6	5.1
430	5	2	husman	18.6	5.5
431	6	2	husman	26	5.7
432	7	2	husman	28	6.3
433	8	2	husman	11.3	5.4
434	1	3	celle	7.7	5
435	2	3	celle	17.3	5.4
436	3	3	celle	48	5.7
437	4	3	celle	42	5.4
438	5	3	celle	22	4.9
439	6	3	celle	10.5	4.8
440	7	3	celle	6.9	5
441	8	3	celle	8.1	5.5
442	1	1	husman	3.5	5.6
443	2	1	husman	6.9	6
444	3	1	husman	24	8.1
445	4	1	husman	39	8.8
446	5	1	husman	28	7.6
447	6	1	husman	19.4	6.6
448	7	1	husman	3.8	5.2
449	8	1	husman	2.3	4.8
450	1	2	celle	3.1	5
451	2	2	celle	10.2	6.2
452	3	2	celle	28	7.4
453	4	2	celle	26	7.7
454	5	2	celle	13.1	6.2
455	6	2	celle	6.4	5.5
456	7	2	celle	3.4	5.1
457	8	2	celle	3.3	5.2
458	1	3	deli	2.4	5.2
459	2	3	deli	10.1	6.1
460	3	3	deli	32	8.1
461	4	3	deli	31	8
462	5	3	deli	19.8	6.3
463	6	3	deli	10.4	5.4
464	7	3	deli	2.3	4.8
465	8	3	deli	2.1	4.9
466	1	1	deli	2.8	5.6
467	2	1	deli	23	6.7
468	3	1	deli	41	7.7
469	4	1	deli	70	7.2
470	5	1	deli	50	5.4
471	6	1	deli	18.8	4.8
472	7	1	deli	7.3	4.9
473	8	1	deli	1.87	4.7
474	1	2	husman	3.3	5.4
475	2	2	husman	12.3	6
476	3	2	husman	45	8
477	4	2	husman	74	7.8
478	5	2	husman	45	5.1
479	6	2	husman	16.1	4.9
480	7	2	husman	4.2	4.8
481	8	2	husman	2.4	4.9
482	1	3	celle	4.3	5.7
483	2	3	celle	26	6.9
484	3	3	celle	38	7.5
485	4	3	celle	77	7.6
486	5	3	celle	61	6.2
487	6	3	celle	22	4.8
488	7	3	celle	5.9	4.9
489	8	3	celle	2.6	4.8
490	1	1	celle	8.3	6
491	2	1	celle	9.7	5.9
492	3	1	celle	34	8
493	4	1	celle	29	6.5
494	5	1	celle	24	5.9
495	6	1	celle	18	5.7
496	7	1	celle	6.8	5.6
497	8	1	celle	6.9	5.6
498	1	2	deli	5.2	6
499	2	2	deli	6.3	6
500	3	2	deli	19.2	7.8
501	4	2	deli	29	8.1
502	5	2	deli	25	7.3
503	6	2	deli	22	6.5
504	7	2	deli	5.9	4.2
505	8	2	deli	6.3	5.3
506	1	3	husman	7	5.8
507	2	3	husman	9.7	5.9
508	3	3	husman	41	7.9
509	4	3	husman	32	7.9
510	5	3	husman	24	7.2
511	6	3	husman	36	7.6
512	7	3	husman	13.2	5.7
513	8	3	husman	4.9	5.2
514	1	1	husman	2.3	5
515	2	1	husman	7.9	5.6
516	3	1	husman	27	7.3
517	4	1	husman	19.8	6
518	5	1	husman	13	6
519	6	1	husman	9.7	5.9
520	7	1	husman	12	6.5
521	8	1	husman	7.3	5.9
522	1	2	celle	3.1	5.4
523	2	2	celle	7	5.4
524	3	2	celle	28	6.7
525	4	2	celle	26	5.8
526	5	2	celle	15.6	5.3
527	6	2	celle	14.8	5.8
528	7	2	celle	6.9	5.6
529	8	2	celle	2.3	5.1
530	1	3	deli	3.2	5.4
531	2	3	deli	5.6	5.6
532	3	3	deli	35	7.4
533	4	3	deli	33	6.5
534	5	3	deli	10.8	5.5
535	6	3	deli	12.2	5.9
536	7	3	deli	9.3	5.9
537	8	3	deli	5.5	5.8
538	1	1	deli	6.3	5.9
539	2	1	deli	16.6	6.7
540	3	1	deli	54	7.1
541	4	1	deli	16.7	5.8
542	5	1	deli	12.3	4.8
543	6	1	deli	10.2	5.4
544	7	1	deli	7.8	5.5
545	8	1	deli	5.3	5.3
546	1	2	husman	6.1	5.9
547	2	2	husman	16.7	6.6
548	3	2	husman	64	8.3
549	4	2	husman	40	6.5
550	5	2	husman	14.8	5.8
551	6	2	husman	19.6	6.3
552	7	2	husman	6	5.3
553	8	2	husman	5.1	5.2
554	1	3	celle	7.3	5.8
555	2	3	celle	11.1	5.9
556	3	3	celle	59	7.8
557	4	3	celle	64	6.5
558	5	3	celle	17.8	5.1
559	6	3	celle	28	6.2
560	7	3	celle	7	5.3
561	8	3	celle	5.8	5.4
